# Supplementary material for: Fabrication and Evaluation of Alginate/Bacterial Cellulose Nanocrystals–Chitosan–Gelatin Composite Scaffolds
Source: Molecules. 2021 Aug 18;26(16):5003. doi: 10.3390/molecules26165003 (PMC8400783; doi:10.3390/molecules26165003)
Supplement: Supplementary file 1 [file molecules-26-05003-s001.zip]

Archive with 1 entries (1 files):
- molecules-1291734-supplementary.pdf
